# Supplementary material for: Genetic Diversity and Population Structure Among Czech and Polish Goat Breeds Assessed Using Microsatellite Markers
Source: Animals (Basel). 2026 May 29;16(11):1660. doi: 10.3390/ani16111660 (PMC13255871; doi:10.3390/ani16111660)
Supplement: Supplementary file 1 [file animals-16-01660-s001.zip]

Archive with 1 entries (1 files):
- animals-4331294-supplementary.pdf
